# Supplementary material for: Identification of Late Ripening Citrus Mutant, Ara-unshiu (Citrus unshiu), and Its Selectable Marker
Source: Plants (Basel). 2023 Sep 22;12(19):3355. doi: 10.3390/plants12193355 (PMC10574479; doi:10.3390/plants12193355)
Supplement: Supplementary file 1 [file plants-12-03355-s001.zip]

Archive with 1 entries (1 files):
- plants-2597266-supplementary.pdf
